# Supplementary material for: A Molecular Perspective on Colistin and Klebsiella pneumoniae: Mode of Action, Resistance Genetics, and Phenotypic Susceptibility
Source: Diagnostics (Basel). 2021 Jun 25;11(7):1165. doi: 10.3390/diagnostics11071165 (PMC8305994; doi:10.3390/diagnostics11071165)
Supplement: Supplementary file 1 [file diagnostics-11-01165-s001.zip]

Archive with 1 entries (1 files):
- diagnostics-1256002-supplementary.pdf
